# Supplementary material for: White matter disconnection impacts proprioception post-stroke
Source: PLoS One. 2024 Sep 12;19(9):e0310312. doi: 10.1371/journal.pone.0310312 (PMC11392420; doi:10.1371/journal.pone.0310312)
Supplement: S1 Dataset — Individual data for each of the 203 participants. Order of participant data is the same as the participant disconnectome maps in S1 File. (CSV) [file pone.0310312.s011.csv]

LesionSide	APM_TaskScore	GM_LesionVol	Impaired	Unimpaired	TLT	BIT	FIM	CMSA_Affected	CMSA_Unaffected	Anterior_Commissure	Anterior_Thalamic_Projections_Left	Anterior_Thalamic_Projections_Right	Arcuate_Anterior_Segment_Left	Arcuate_Anterior_Segment_Right	Arcuate_Long_Segment_Left	Arcuate_Long_Segment_Right	Arcuate_Posterior_Segment_Left	Arcuate_Posterior_Segment_Right	Cingulum_Left	Cingulum_Left_anterior	Cingulum_Left_posterior	Cingulum_Right	Cingulum_Right_Anterior	Cingulum_Right_Posterior	Corpus_callosum	Cortico_Spinal_Left	Cortico_Spinal_Right	Face_U_tract_Left	Face_U_tract_Right	Fornix	Frontal_Aslant_Tract_Left	Frontal_Aslant_tract_Right	Frontal_Commissural	Frontal_Inferior_longitudinal_Left	Frontal_Inferior_longitudinal_Right	Frontal_Orbito_Polar_Left	Frontal_Orbito_Polar_Right	Frontal_Superior_Longitudinal_Left	Frontal_Superior_Longitudinal_Right	Fronto_Insular_tract1_Left	Fronto_Insular_tract1_Right	Fronto_Insular_tract2_Left	Fronto_Insular_tract2_Right	Fronto_Insular_tract3_Left	Fronto_Insular_tract3_Right	Fronto_Insular_tract4_Left	Fronto_Insular_tract4_Right	Fronto_Insular_tract5_Left	Fronto_Insular_tract5_Right
R	6.08917214	53303	1	0	2	115	77	5	6	0.009644	0	0.001493	0	0.381096	0	0.58515	0	0.756024	0	0	0	0.000251	0.001462	0.01064	0.070471	0	0.027242	0	0.01527	0.04182	0	0	0	0	0	0	0	0	0	0	0	0	0	0	0	0	0.015109	0	0.406965
R	1.820241098	8219	0	1	0	144	126	7	7	0	0	0	0	0.173623	0	0.128982	0	0.022502	0	0	0	0	0	0	0.010295	0	0.035284	0	0.093655	0	0	0.001348	0	0	0.001036	0	0	0	0	0	0	0	0	0	0.002675	0	0.089589	0	0.413153
L	0.25728586	8257	0	1	0	139	124	7	7	0.016275	0	0	0	0	0.067531	0	0.042305	0	0	0	0	0	0	0	0.008562	0	0	0	0	0.026624	0	0	0	0	0	0	0	0	0	0	0	0	0	0	0	0	0	0	0
R	3.573623075	2055	1	0	1	139	108	7	7	0	0	0	0	0.000499	0	0	0	0.023543	0	0	0	0	0	0	0.004399	0	0.00276	0	0	0	0	0	0	0	0	0	0	0	0	0	0	0	0	0	0	0	0.005666	0	0.009964
R	0.230372762	291	0	1	0	146	126	7	7	0	0	0.01232	0	0.001782	0	0.006305	0	0	0	0	0	0	0	0	0.0002	0	0.028681	0	0	0	0	0.003919	0	0	0	0	0	0	0	0	0	0	0	0	0.019856	0	0.017233	0	0.000105
R	5.762147602	15968	1	0	3	107	47	2	7	0.083303	0	0.023728	0	0.056085	0	0.276746	0	0.418874	0	0	0	0	0	0	0.025023	0	0.061697	0	0	0.013953	0	0.014202	0.008307	0	0	0	0	0	0.026652	0	0	0	0	0	0	0	0.010033	0	0.125865
R	4.939925576	4123	1	0	1	145	70	5	5	0.047619	0	0.001863	0	0.036962	0	0.117178	0	0.076121	0	0	0	0	0	0	0.007274	0	0.013731	0	0	0.015277	0	0.012067	0.000849	0	0.016846	0	0	0	0	0	0	0	0.077821	0	0.03642	0	0.007318	0	0.140864
R	2.424683502	992	1	0	1	141	111	5	7	0	0	0.012568	0	4.80E-05	0	0	0	0	0	0	0	0.005312	0.003252	0	0.006298	0	0.007788	0	0	0	0	0	0.005194	0	0	0	0	0	0.000754	0	0	0	0	0	0	0	0	0	0
R	2.230866809	0	1	0	0	144	115	7	7	0	0	1.00E-05	0	0	0	0	0	0	0	0	0	0	0	0	7.00E-06	0	0.003776	0	0	0	0	0.000124	1.80E-05	0	0	0	0	0	0.000151	0	0	0	0	0	0	0	0	0	0
R	0.874712956	9053	0	1	0	138	106	7	7	0	0	0.016846	0	0.196261	0	0.040512	0	0	0	0	0	0	0	0	0.017662	0	0.009363	0	0.000339	0	0	0.247331	0.011166	0	0.494888	0	0	0	0.00093	0	0	0	0.289105	0	0.579835	0	0.18567	0	0.000105
L	0.603740128	577	0	1	0	144	126	7	7	0	0	0	0	0	0	0	0	0	0	0	0	0	0	0	0.000628	0	0	0	0	0	0	0	0.000229	0.00132	0	0	0	0.000222	0	0	0	0	0	0	0	0	0	0	0
R	1.361546125	14437	0	1	0	146	78	3	7	0	0	0.163398	0	0	0	0	0	0	0	0	0	0.034739	0.031012	0	0.052079	0	0.308924	0	0	0	0	0.180983	0.100071	0	0	0	0	0	0.31233	0	0	0	0	0	0	0	0	0	0
R	5.824539452	27878	1	0	2	120	67	1	7	0.001929	0	0.007871	0	0.455044	0	0.39513	0	0.120593	0	0	0	0	0	0	0.040271	0	0.070044	0	0.194774	0	0	0.277249	0.004057	0	0.356561	0	0	0	0	0	0	0	0.745914	0	0.891255	0	0.879367	0	0.800818
L	0.926739118	161	0	1	0	139	89	7	7	0	0.006742	0	0	0	0	0	0	0	0	0	0	0	0	0	0.000167	0.011888	0	0	0	0	0	0	0	0	0	0	0	0	0	0	0	0	0	0	0	0	0	0.001807	0
R	4.014592526	11138	1	0	0	135	103	6	6	0.007595	0	0.007938	0	0.197853	0	0.177946	0	0.080019	0	0	0	0	0	0.001261	0.018888	0	0.045866	0	0.006787	0.000962	0	0.000145	0.002262	0	0	0	0	0	0.000905	0	0	0	0	0	0.001955	0	0.069051	0	0.484267
R	6.22078014	8426	1	0	2	145	54	1	7	0.032429	0	0.018737	0	0.091907	0	0.251593	0	0.052268	0	0	0	0	0	0	0.016316	0	0.144016	0	0	0.03348	0	0.022848	0.000203	0	0.008153	0	0	0	0	0	0	0	0	0	0.284259	0	0.549693	0	0.670023
L	0.575326124	31053	0	1	1	145	106	6	7	0	0.20474	0	0	0	0.001433	0	0	0	0.303071	0.413687	0	6.30E-05	0	0	0.082366	0.19952	0	0	0	0	0.264092	0	0.162245	0.084718	0	0	0	0.322364	0	0	0	0	0	0	0	0	0	0	0
R	2.311859361	4542	1	0	0	144	125	7	7	0	0	0.000865	0	0.013825	0	0.001476	0	0	0	0	0	0	0	0	0.014766	0	0.024889	0	0	0	0	0.006966	0.014344	0	0.00572	0	0	0	0.086468	0	0	0	0	0	0	0	0	0	0
L	2.411443345	295	1	0	0	145	123	6	7	0	3.80E-05	0	0	0	0	0	0	0	0	0	0	0	0	0	0.000892	0	0	0	0	0	0	0	0.000532	0	0	0	0	0.00096	0	0	0	0	0	0	0	0	0	0	0
R	5.976208118	8725	1	0	0	61	35	5	6	0.071971	0	0.138092	0	0.060218	0	0.037226	0	0	0	0	0	0.021061	0.0323	0	0.014813	0	0.139427	0	0	0	0	0.075843	0.023888	0	0.06324	0	0	0	0	0	0	0	0.344358	0	0.293313	0	0.176346	0	0.120726
R	2.309267467	327	1	0	0	139	66	3	7	0	0	0	0	0.007459	0	0.015159	0	0	0	0	0	0	0	0	0.001092	0	0.000271	0	0	0	0	0	6.20E-05	0	0	0	0	0	0	0	0	0	0	0	0	0	0	0	0.004091
L	2.844304939	540	1	0	2	143	125	6	7	0.01965	0.000784	0	0	0	0.000249	0	0	0	0	0	0	0	0	0	0.000826	0.003064	0	0	0	0.001524	0	0	0	0	0	0	0	0	0	0	0	0	0	0	0	0	0	0	0
R	4.194468124	6673	1	0	0	134	63	2	7	0	0	0.094599	0	0.042188	0	0.080757	0	0	0	0	0	0.015581	0.025163	0	0.030521	0	0.29499	0	0	0	0	0.182621	0.050403	0	0.050628	0	0	0	0.296968	0	0	0	0	0	0	0	0.002479	0	0.00021
L	1.817406772	555	0	1	0	138	65	1	7	0	0.000434	0	0.000672	0	0.019375	0	0	0	0	0	0	0	0	0	0.000688	0.032785	0	0	0	0	0.008436	0	0	0	0	0	0	0	0	0	0	0	0	0	0	0.116122	0	0.2222	0
R	1.724424062	7687	0	1	0	145	125	7	7	0.023388	0	0.001816	0	0.13457	0	0.084446	0	0.083695	0	0	0	0	0	0	0.009553	0	0.034963	0	0	0.003448	0	0.039788	0.001219	0	0.051304	0	0	0	0	0	0	0	0	0	0.155761	0	0.274551	0	0.29463
R	3.562714356	6331	1	0	1	120	89	6	7	0.01953	0	0.011208	0	0	0	0	0	0.000598	0	0	0	0.011273	0	0.094578	0.006767	0	0.005164	0	0	0.087971	0	0	2.90E-05	0	0	0	0	0	0	0	0	0	0	0	0	0	0	0	0.001468
L	0.473323563	13175	0	1	0	145	126	7	7	0.008077	6.60E-05	0	0.006838	0	0.032301	0	0.020143	0	0	0	0	0	0	0	0.002727	0	0	0	0	0.028669	0.01948	0	0	0.020422	0	0.036752	0	0	0	0	0	0	0	0.439873	0	0.246449	0	0.267563	0
R	0.430571849	102	0	1	1	145	126	7	7	0	0	0.000551	0	0	0	0	0	0	0	0	0	0	0	0	0.000816	0	0.005164	0	0	0.003128	0	0	0	0	0	0	0	0	0	0	0	0	0	0	0	0	0	0	0
R	3.788451223	27358	1	0	3	139	76	5	7	0.036287	0	0.176916	0	0.332922	0	0.144342	0	0.0033	0	0	0	0.018928	0.026669	0	0.03337	0	0.113066	0	0.690872	4.00E-05	0	0.232361	0.021294	0	0.409486	0	0.09406	0	0	0	0	0	0.97821	0	0.970679	0	0.961166	0	0.642857
L	0.415591713	592	0	1	1	145	126	7	7	0	0	0	0	0	0	0	0	0	0	0	0	0	0	0	0.000761	0	0	0	0	0	0	0	0.000267	0	0	0	0	7.40E-05	0	0	0	0	0	0	0	0	0	0	0
L	0.620006665	519	0	1	0	146	126	7	7	0.011694	0.00051	0	0	0	0	0	0	0	0	0	0	0	0	0	0.000286	0.011134	0	0	0	0.000441	0	0	0	0	0	0	0	0	0	0	0	0	0	0	0	0	0	0	0
R	4.26444149	32271	1	0	1	133	103	6	7	0.098373	0	0.003727	0	0.413284	0	0.428868	0	0.465074	0	0	0	0.000335	0.002379	0.001892	0.046806	0	0.086416	0	0.347811	0.041941	0	0.018308	0.000332	0	0.00491	0	0	0	0	0	0	0	0	0	0.170473	0	0.57389	0	0.961296
L	1.588236204	194	0	1	0	143	74	5	7	0	0.007912	0	0	0	9.30E-05	0	0	0	0.001323	0	0	0	0	0	0.00075	0.008322	0	0	0	0	0	0	0.000608	0	0	0	0	0	0	0	0	0	0	0	0	0	0	0.009434	0
L	0.206276868	3	0	1	0	141	124	6	7	0	0.0005	0	0	0	0.007008	0	0	0	0	0	0	0	0	0	9.30E-05	0.002515	0	0	0	0	0	0	0	0	0	0	0	0	0	0	0	0	0	0	0	0	0	0.01104	0
R	2.288821331	722	1	0	0	137	123	7	7	0	0	0	0	0.006366	0	0	0	0	0	0	0	0	0	0	0.000434	0	0.001778	0	0	0	0	0	6.50E-05	0	0	0	0	0	7.50E-05	0	0	0	0	0	0	0	0	0	0
R	4.12204021	3562	1	0	1	131	121	3	5	0	0	0	0	2.40E-05	0	0	0	0	0	0	0	0	0	0	0.00612	0	0.004978	0	0	0	0	0.00027	0.00727	0	0	0	0	0	0.017827	0	0	0	0	0	0	0	0	0	0
R	2.694399657	5315	1	0	0	144	125	7	7	0.020494	0	0.038226	0	0.041048	0	0.04883	0	0.002835	0	0	0	0	0	0	0.005218	0	0.093561	0	0	0.00016	0	0.049014	0.001845	0	0.051259	0	0	0	0	0	0	0	0.030739	0	0.254012	0	0.273607	0	0.235473
R	5.619995167	19502	1	0	2	86	62	5	7	0	0	0.012121	0	0.33829	0	0.205379	0	0.1054	0	0	0	0.001464	0.00323	0	0.037636	0	0.035284	0	0.001018	0	0	0.069209	0.012996	0	0.065042	0	0	0	0.08853	0	0	0	0	0	0	0	0.000118	0	0.229075
L	2.92245884	24999	1	0	0	143	102	5	7	0	0.010235	0	0.12167	0	0.02358	0	0.040891	0	0.000805	5.40E-05	0	0	0	0	0.029312	0.050183	0	0	0	0.011387	0.045362	0	0.023031	0.026557	0	0	0	0.167692	0	0	0	0	0	0	0	0	0	0.034524	0
R	5.094841506	15435	1	0	0	79	92	4	6	0	0	0.029993	0	0.219398	0	0.014957	0	0.000797	0	0	0	0	0	0	0.017683	0	0.016389	0	0.584323	0	0	0.149012	0.005849	0	0.268592	0	0	0	0	0	0	0	0.597665	0	0.626749	0	0.593839	0	0.239878
R	5.841093147	3563	1	0	2	128	122	5	7	0	0	0	0	0.007269	0	0.000134	0	0	0	0	0	0.000523	0.003034	0	0.00642	0	0	0	0	0	0	0	2.60E-05	0	0	0	0	0	0	0	0	0	0	0	0	0	0	0	0
R	6.23771943	39513	1	0	3	67	86	2	6	0	0	0.001673	0	0.479132	0	0.177477	0	0.109408	0	0	0	0	0	0	0.054238	0	0.069976	0	0.925008	0	0	0.059879	0.023838	0	0.047656	0	0	0	0.100573	0	0	0	0	0	0.09856	0	0.449363	0	0.66845
L	2.176016531	769	1	0	0	136	100	5	7	0	0.000189	0	0.004664	0	0.003302	0	0	0	0	0	0	0	0	0	0.001594	0.00112	0	0	0	0	0.000474	0	0.001824	0.000388	0	0	0	0.012922	0	0	0	0	0	0	0	0.006758	0	0.014853	0
L	0.683004373	45	0	1	0	144	97	3	7	0	0.011774	0	0	0	0	0	0	0	0	0	0	0	0	0	0.00049	0.042593	0	0	0	0	0.004801	0	0	0	0	0	0	0	0	0	0	0	0	0	0	0	0	0	0
L	0.447877389	199	0	1	2	144	101	6	7	0	0.004702	0	0	0	0	0	0	0	0.004407	0	0	0	0	0	0.001353	0.003932	0	0	0	0	0.000178	0	0.001619	0	0	0	0	0.004357	0	0	0	0	0	0	0	0	0	0	0
L	4.040218854	2445	1	0	0	144	115	5	7	0	0	0	0.002095	0	0.021648	0	0.011774	0	0.006726	0.000557	0.03787	0	0	0	0.006571	0	0	0	0	0	0	0	0	0	0	0	0	0	0	0	0	0	0	0	0	0	0	0	0
L	0.451775758	1667	0	1	0	145	117	5	7	0	0.000359	0	0	0	0	0	0	0	0	0	0	0	0	0	0.003961	0.004138	0	0	0	0	2.00E-05	0	0.003484	0	0	0	0	0.03345	0	0	0	0	0	0	0	0	0	0	0
L	3.553668874	39	1	0	0	142	115	5	7	0	0.012105	0	0	0	0	0	0	0	0	0	0	0	0	0	0.001355	0.032716	0	0	0	0	0.013395	0	0.000232	0	0	0	0	0	0	0	0	0	0	0	0	0	0	0	0
R	1.106964703	137	0	1	0	145	123	7	7	0	0	0.00116	0	0	0	0	0	0	0	0	0	0	0	0	0.000112	0	0.003149	0	0	0	0	0	8.80E-05	0	0	0	0	0	0	0	0	0	0	0	0	0	0	0	0
R	1.895536029	27706	0	1	1	143	109	6	7	0.257625	0	0.192269	0	0.203958	0	0.207324	0	0.073928	0	0	0	0.014975	0.021584	0	0.0374	0	0.290385	0	0.002375	0.087731	0	0.245091	0.027052	0	0.243998	0	0.020585	0	0	0	0	0	0.681323	0	0.960802	0	0.851157	0	0.647892
L	0.747974621	277	0	1	0	134	96	5	7	0	0.012652	0	0	0	0.000748	0	0	0	0.001201	0	0	0	0	0	0.001111	0.011568	0	0	0	0.000361	0	0	0.000338	0	0	0	0	0	0	0	0	0	0	0	0	0	0	0	0
R	2.190335973	28029	1	0	0	140	115	6	7	0.257384	0	0.164919	0	0.024562	0	0	0	0.008903	0	0	0	0.004999	0.00096	7.90E-05	0.010003	0	0.102399	0	0	0.047434	0	0.013166	0.003337	0	0.037476	0	0.067329	0	0.001232	0	0	0	0.63463	0	0.374486	0	0.272073	0	0.354101
L	1.658659859	409	0	1	0	145	89	6	7	0.001326	0.024011	0	0.000435	0	0	0	0.000317	0	0.010574	0.001474	0	0	0	0	0.002826	0.031984	0	0	0	0.013793	0	0	0.005058	0	0	0	0	0.00672	0	0	0	0	0	0	0	0	0	0	0
L	2.510581285	381	1	0	1	145	97	3	7	0	0.010754	0	0	0	0	0	0	0	0.000136	0	0	0	0	0	0.00041	0.030498	0	0	0	0	0	0	0.000173	0	0	0	0	0	0	0	0	0	0	0	0	0.000138	0	0	0
L	5.171975378	5791	1	0	2	123	40	1	6	0	0.070787	0	0.027473	0	0.009999	0	8.70E-05	0	0.007709	0.001025	0	0	0	0	0.012319	0.143164	0	0	0	0	0.115697	0	0.014006	0.039059	0	0	0	0.001748	0	0	0	0	0	0.415348	0	0.361605	0	0.402449	0
R	2.315871232	223	1	0	1	145	77	1	7	0	0	0.014631	0	0.000926	0	0.011939	0	0	0	0	0	0	0	0	0.000981	0	0.054857	0	0	0	0	4.10E-05	0.001193	0	0	0	0	0	0	0	0	0	0	0	0	0	0.000118	0	0.020034
L	5.415867675	8220	1	0	2	130	78	4	7	0.057746	0.001766	0	0.157483	0	0.169698	0	0.10204	0	0	0	0	0	0	0	0.014473	0.009739	0	0.095858	0	0.019206	0.009523	0	0.000391	0.010794	0	0	0	0.000222	0	0	0	0	0	0	0	0.01586	0	0.047973	0
L	0.854189294	0	0	1	0	142	112	4	7	0	0.00423	0	0	0	0	0	0	0	0	0	0	0	0	0	5.80E-05	0.01669	0	0	0	0	0	0	0	0	0	0	0	0	0	0	0	0	0	0	0	0	0	0	0
L	1.576731737	300	0	1	1	143	102	6	7	0	0.007903	0	0	0	0	0	0	0	0	0	0	0	0	0	1.20E-05	0.000572	0	0	0	0	0	0	0	0	0	0	0	0	0	0	0	0	0	0	0	0	0	0	0
L	2.057736138	0	1	0	1	139	86	5	6	0	0	0.000352	0	0.000451	0	0.008384	0	0	0	0	0	0	0	0	0.000172	0	0.006146	0	0	0	0	0	0	0	0	0	0	0	0	0	0	0	0	0	0	0	0	0	0.001783
L	5.666131127	12688	1	0	2	133	62	2	6	0	0.022595	0	0	0	0.005482	0	0	0	0.082668	0.042981	0.001524	0	0	0	0.035731	0.003178	0	0	0	0	0	0	0.018571	0	0	0	0	0.00576	0	0	0	0	0	0	0	0	0	0	0
R	4.075310535	7172	1	0	1	137	62	1	7	0.001688	0	0.02793	0	0.058722	0	0.110738	0	0.005227	0	0	0	0	0	0	0.006012	0	0.125087	0	0.0302	0.000601	0	0.021853	0.002089	0	0.001847	0	0	0	0	0	0	0	0	0	0.081173	0	0.490203	0	0.773862
R	3.85679715	43032	1	0	1	125	115	5	7	0.002652	0	0	0	0.11274	0	0.239721	0	0.372032	0	0	0	0.036872	0.026145	0.22675	0.070198	0	0	0	0	8.00E-05	0	0	0	0	0	0	0	0	0	0	0	0	0	0	0	0	0	0	0
R	0.983868214	140	0	1	0	145	85	3	7	0	0	0.008252	0	0.000333	0	0.009524	0	0	0	0	0	0	0	0	0.000296	0	0.04204	0	0	0	0	0	0.000135	0	0	0	0	0	0	0	0	0	0	0	0	0	0.011686	0	0.06524
R	6.046330661	28781	1	0	2	134	81	5	7	0	0	0.001512	0	0.369052	0	0.189147	0	0.376085	0	0	0	0	0	0	0.034804	0	0.000152	0	0.030879	0.002045	0	0.154797	0.002661	0	0.189406	0	0	0	0	0	0	0	0.139689	0	0.405761	0	0.176346	0	0.086008
R	1.675886576	523	0	1	1	133	99	4	7	0.015069	0	1.00E-05	0	0	0	0	0	0	0	0	0	0	0	0	1.80E-05	0	0.025938	0	0	0	0	0	0	0	0	0	0	0	0	0	0	0	0	0	0.005967	0	0.01983	0	0.016782
R	2.215415011	1	1	0	3	143	106	7	7	0	0	0.006398	0	0.002162	0	0.005433	0	0	0	0	0	0	0	0	0.000581	0	0.020453	0	0	0	0	0.009828	5.30E-05	0	0.007252	0	0	0	0	0	0	0	0	0	0	0	0.000118	0	0
L	1.512166119	0	0	1	0	128	124	7	7	0	0.002351	0	0	0	0	0	0	0	0	0	0	0	0	0	0	0.009534	0	0	0	0	0	0	0	0	0	0	0	0	0	0	0	0	0	0	0	0	0	0	0
R	6.128795862	16652	1	0	2	132	103	6	7	0	0	8.60E-05	0	0.19189	0	0.052116	0	0.053796	0	0	0	0.000816	0.003863	7.90E-05	0.02269	0	0.006722	0	0.255514	0	0	0	5.90E-05	0	0	0	0	0	0	0	0	0	0	0	0	0	0.000118	0	0.249948
R	2.194164042	186	1	0	1	137	80	5	7	0	0	0.004421	0	0	0	0	0	0	0	0	0	0	0	0	0.000104	0	0.001727	0	0	0	0	0	1.20E-05	0	0	0	0	0	0	0	0	0	0	0	0	0	0	0	0
R	0.888898166	194	0	1	0	144	115	7	7	0	0	0.007177	0	0	0	0	0	0	0	0	0	0	0	0	0.000387	0	0.021282	0	0	0	0	0.000124	4.10E-05	0	0	0	0	0	0	0	0	0	0	0	0	0	0.001889	0	0.006923
R	5.64061578	2167	1	0	0	114	97	5	6	0.015069	0	0.001112	0	0.081716	0	0.063317	0	0	0	0	0	0	0	0	0.00507	0	0.03012	0	0.073974	0	0	0.060003	0.001398	0	0.09468	0	0	0	0.002112	0	0	0	0	0	0.152572	0	0.168083	0	0.084749
R	3.997565699	8797	1	0	2	119	111	5	6	0	0	0	0	0.201891	0	0.053189	0	0.104159	0	0	0	0	0	0	0.011043	0	0	0	0	0	0	0	0	0	0	0	0	0	0	0	0	0	0	0	0	0	0	0	0
R	5.47564917	28719	1	0	2	138	73	2	7	0.04135	0	0.010856	0	0.367176	0	0.336978	0	0.39418	0	0	0	0	0	0	0.036899	0	0.081201	0	0.448252	0.014154	0	0	0.002288	0	0	0	0	0	0.00264	0	0	0	0	0	0.027778	0	0.263102	0	0.759597
L	4.995030879	35455	1	0	2	141	59	1	7	0	0.308215	0	0	0	0.005264	0	0	0	0.316251	0.273131	0.042368	0	0	0	0.125837	0.504733	0	0	0	0.025702	0.438052	0	0.187055	0	0	0	0	0.51622	0	0	0	0	0	0	0	0	0	0	0
R	4.152767235	218	1	0	1	143	81	3	6	0	0	0.000409	0	0.025536	0	0.077805	0	0.002414	0	0	0	0	0	0	0.001588	0	0.021875	0	0	0	0	0.012855	0.000326	0	0.01036	0	0	0	0	0	0	0	0	0	0.019547	0	0.057483	0	0.053388
R	2.304429421	3363	1	0	1	138	73	2	7	0.007715	0	0.035488	0	0.000689	0	0	0	0	0	0	0	0	0	0	0.000546	0	0.082336	0	0	0	0	0.000788	0	0	0	0	0.008005	0	0	0	0	0	0.081712	0	0.020165	0	0.042847	0	0.086008
R	2.8570175	9889	1	0	1	145	86	5	7	0.191079	0	0.021646	0	0.0143	0	0.042458	0	0.01114	0	0	0	0	0	0.000946	0.009261	0	0.151076	0	0	0.099639	0	0.010305	0	0	0.00036	0	0	0	0	0	0	0	0.059922	0	0.256276	0	0.368036	0	0.492133
L	4.41719774	5808	1	0	1	139	116	5	7	0	0.004372	0	0.000158	0	0	0	0	0	0.000614	0	0	0	0	0	0.012285	0.007064	0	0	0	0	0.016379	0	0.007508	0	0	0	0	0.065817	0	0	0	0	0	0	0	0	0	0	0
L	4.707682748	15916	1	0	3	141	65	1	7	0.182278	0.017109	0	0.001621	0	0.169917	0	0.18515	0	0.000941	0	0.002829	0	0	0	0.019747	0.051006	0	0	0	0.209222	0	0	0	0	0	0	0	0	0	0	0	0	0	0.153085	0	0.209626	0	0.395223	0
R	4.499468853	2350	1	0	1	95	60	3	6	0.002049	0	0.038264	0	0.065777	0	0.084379	0	0.00516	0	0	0	0.038148	0.050174	0	0.014203	0	0.080067	0	0	0	0	0.112873	0.021641	0	0.110761	0	0.001501	0	0.070175	0	0	0	0.127626	0	0.024486	0	0.045444	0	0.019929
R	2.627548427	1025	1	0	0	142	119	6	7	0.008318	0	1.00E-05	0	0.035537	0	0.022	0	0	0	0	0	0	0	0	0.002112	0	0.010159	0	0.037326	0	0	0.026124	0.000247	0	0.038827	0	0	0	0.000126	0	0	0	0	0	0.065741	0	0.095255	0	0.033669
L	1.861450068	2	0	1	1	140	63	2	7	0	0.002427	0	0	0	0	0	0	0	0	0	0	0	0	0	3.80E-05	0.012666	0	0	0	0	2.00E-05	0	0	0	0	0	0	0	0	0	0	0	0	0	0	0.004275	0	0.00823	0
L	0.419492529	177	0	1	0	144	75	4	7	0.000482	0.004721	0	0	0	0	0	0	0	0	0	0	0	0	0	0.000128	0.006424	0	0	0	0	0	0	0	0	0	0	0	0	0	0	0	0	0	0	0	0	0	0	0
L	2.866158577	395	1	0	1	136	71	1	6	0.014708	0	0	0	0	0	0	0	0	0	0	0	0	0	0	0.001256	0	0	0	0	0.022213	0	0	0	0	0	0	0	0	0	0	0	0	0	0	0	0	0	0	0
L	0.866650496	539	0	1	0	141	111	3	7	0	0.032263	0	0	0	0	0	0	0	0.000218	0	0	0	0	0	0.000686	0.068724	0	0	0	0	0.000889	0	7.60E-05	0	0	0	0	0	0	0	0	0	0	0	0	0	0	0	0
R	4.592542446	35800	1	0	1	82	59	5	6	0.107535	0	0.003945	0	0.329311	0	0.235428	0	0.411787	0	0	0	0	0	0	0.033215	0	0.061189	0	0.073974	0.04575	0	0.143124	0.002941	0	0.20909	0	0	0	0	0	0	0	0.090272	0	0.623045	0	0.700661	0	0.841095
L	2.575058708	119	1	0	0	138	55	5	6	0	0.000774	0	0	0	0	0	0	0	0	0	0	0	0	0	3.20E-05	0.018564	0	0	0	0	0	0	0	0	0	0	0	0	0	0	0	0	0	0	0	0.013377	0	0.020674	0
R	5.825935296	524	1	0	3	131	105	5	7	0	0	0.002167	0	0	0	0	0	0.000244	0	0	0	0.002761	8.70E-05	0	0.003381	0	0.002184	0	0	0	0	0.001659	0.003267	0	0.00018	0	0	0	0.00171	0	0	0	0	0	0	0	0	0	0
L	6.422572527	24469	1	0	2	134	85	5	7	0.000482	0.000236	0	0.581034	0	0.100517	0	0.046432	0	8.20E-05	0	0.000218	0	0	0	0.028896	0.01102	0	0.877712	0	0.002366	0.055438	0	0.00304	0.026557	0	0	0	0.048661	0	0	0	0	0	0.303006	0	0.850917	0	0.85006	0
L	1.969135644	55	1	0	1	141	108	4	7	0	0.00034	0	0	0	0.004485	0	0	0	0	0	0	0	0	0	0.000181	0.011454	0	0	0	0	0.000612	0	0	0.000311	0	0	0	0	0	0	0	0	0	0	0	0.002896	0	0.006022	0
L	4.514150645	1235	1	0	1	119	51	2	6	0.001447	0.026447	0	0	0	0.020496	0	0.007301	0	0	0	0	0	0	0	0.001486	0.09968	0	0	0	0.000521	0.000988	0	0	0	0	0	0	0	0	0	0	0	0	0	0	0.026617	0	0.058009	0
R	4.367492639	8850	1	0	1	126	48	2	7	0.12176	0	0.05895	0	0.121861	0	0.129586	0	2.20E-05	0	0	0	0.002552	0.0079	0	0.008954	0	0.046256	0	0.021378	0.005253	0	0.042545	0.008296	0	0.097788	0	0.139161	0	0.001584	0	0	0	0.205837	0	0.099588	0	0.049339	0	0.194672
R	2.221099425	435	1	0	1	138	67	3	7	0	0	0	0	0	0	0.001207	0	0.001639	0	0	0	0	0	0	0.001531	0	0.006349	0	0	0.00425	0	0	0	0	0	0	0	0	0	0	0	0	0	0	0	0	0	0	0.040592
L	1.308560085	717	0	1	1	142	93	5	7	0	0.030441	0	0	0	0.000249	0	0	0	0.000382	0	0.000871	0	0	0	0.001715	0.065021	0	0	0	0.003047	0	0	0	0	0	0	0	0	0	0	0	0	0	0	0	0	0	0.000201	0
R	3.318806056	7225	1	0	1	132	60	3	5	0.000121	0	0.079018	0	0.103642	0	0.039037	0	0.002303	0	0	0	0	0	0	0.012598	0	0.004351	0	0.023074	0	0	0.07066	0.004033	0	0.312058	0	0.020227	0	0	0	0	0	0.11284	0	0.190535	0	0.133617	0	0.099119
L	5.773015917	4011	1	0	2	140	81	4	6	0.000362	0.002124	0	0.008854	0	0.030588	0	0.00984	0	0	0	0	0	0	0	0.002186	0.002172	0	0	0	0.002245	0.000771	0	8.50E-05	0	0	0	0	0	0	0	0	0	0	0.003165	0	0.144532	0	0.353473	0
L	5.997334788	15179	1	0	2	118	54	1	7	0.034358	0.161061	0	0.021029	0	0.224271	0	0.185814	0	0.061875	0.045965	0.131094	0	0	0	0.035403	0.237174	0	0	0	0.186047	0.010708	0	0.00656	0	0	0	0	0	0	0	0	0	0	0.002769	0	0.086609	0	0.199719	0
R	2.631841837	3620	1	0	0	137	121	7	7	0.066546	0	0	0	0	0	0.025555	0	0.034705	0	0	0	0	0	0	0.004937	0	0	0	0	0.023777	0	0	0	0	0	0	0	0	0	0	0	0	0	0	0	0	0	0	0.000315
R	4.422917257	4722	1	0	2	146	109	6	7	0.004099	0	0.004706	0	0.011117	0	0.02911	0	0.005581	0	0	0	0	0	0	0.00599	0	0.079627	0	0	0.009583	0	0	0	0	0	0	0	0	0	0	0	0	0	0	0.037757	0	0.211874	0	0.543319
R	5.707485469	61271	1	0	1	109	102	5	6	0.068716	0	0.175433	0	0.668029	0	0.287477	0	0.184975	0	0	0	0	0	0	0.083365	0	0.104075	0	0.689854	0.020329	0	0.414899	0.027249	0	0.931354	0	0.34608	0	0.003621	0	0	0	0.994163	0	0.991461	0	0.984537	0	0.924271
R	4.28731648	45	1	0	0	145	106	5	7	0	0	0.000314	0	0	0	0	0	0	0	0	0	0	0	0	0	0	0.011073	0	0	0	0	0	0	0	0	0	0	0	0	0	0	0	0	0	0	0	0	0	0
R	5.827991835	34836	1	0	3	105	48	5	6	0.069922	0	0.085806	0	0.142908	0	0.277752	0	0.250864	0	0	0	0	0	0	0.035277	0	0.003403	0	0.1113	0.024178	0	0.141797	0.003992	0	0.153597	0	0.152455	0	0	0	0	0	0.971595	0	0.865947	0	0.621813	0	0.340466
R	4.229610272	55745	1	0	1	134	102	4	7	0.286438	0	0.148121	0	0.443214	0	0.686766	0	0.572178	0	0	0	0.003555	0.010432	0	0.076019	0	0.239118	0	0.428571	0.176544	0	0.349277	0.031881	0	0.503716	0	0.10371	0	0.018204	0	0	0	0.842412	0	0.985185	0	0.997993	0	0.965072
L	4.855526571	53499	1	0	2	105	75	1	7	0.131284	0.051185	0	0.825362	0	0.445209	0	0.571697	0	0.077852	0.067231	0.001814	0	0	0	0.087388	0.211203	0	0.882051	0	0.067682	0.042853	0	0.039748	0.003184	0	0	0	0.145269	0	0	0	0	0	0.008307	0	0.634119	0	0.997591	0
R	5.52015604	62836	1	0	0	135	112	7	7	0.098614	0	0.01406	0	0.468917	0	0.509088	0	0.762026	0	0	0	0	0	7.90E-05	0.06987	0	0.05528	0	0	0.06231	0	0.192076	0.008404	0	0.436197	0	0	0	0.000377	0	0	0	0.253307	0	0.72356	0	0.708097	0	0.77554
R	1.531837324	8453	0	1	1	146	96	2	7	0.077637	0	0.039357	0	0.059767	0	0.142666	0	0.004164	0	0	0	0	0	0	0.010893	0	0.164164	0	0	0.032839	0	0.026829	0.001498	0	0.00518	0	0.001715	0	0	0	0	0	0.047471	0	0.197222	0	0.538834	0	0.67275
L	0.236446665	673	0	1	0	141	120	7	7	0.006269	0.009971	0	0	0	0	0	0	0	0	0	0	0	0	0	0.000833	0	0	0	0	0.021852	0.001442	0	0.001733	0	0	0.024326	0	0	0	0	0	0	0	0	0	0.00662	0	0.00281	0
R	3.481082531	540	1	0	0	119	110	6	6	0.004461	0.008413	0	0	0	0	0	0	0	0	0	0	0	0	0	0.00087	0	0	0	0	0.017522	0.002035	0	0.001598	0	0	0.019776	0	0	0	0	0	0	0	0.000396	0	0.006206	0	0.001004	0
L	3.428540031	6585	1	0	2	144	77	3	7	0.033755	0.067822	0	4.00E-05	0	0.017007	0	8.70E-05	0	0.032077	0.022776	0.008923	0	0	0	0.007661	0.186465	0	0	0	0.047273	0	0	0.006219	0	0	0	0	0	0	0	0	0	0	0	0	0.080541	0	0.249297	0
R	1.813974039	12342	0	1	0	134	121	6	7	0	0	0.026799	0	0.199112	0	0.027232	0	0	0	0	0	0.000105	0.001899	0	0.017812	0	0.022095	0	0.544622	0	0	0.225871	0.012185	0	0.261249	0	0	0	0.017223	0	0	0	0.276265	0	0.591564	0	0.579202	0	0.299874
R	0.869963933	381	0	1	0	144	126	7	7	0	0	0	0	0	0	0	0	0	0	0	0	0.001882	0	0.00796	0.00036	0	0.002726	0	0	0.002486	0	0	0	0	0	0	0	0	0	0	0	0	0	0	0	0	0	0	0
L	1.916396715	1635	0	1	0	135	122	6	7	0	0.000179	0	0.002965	0	0.003831	0	0	0	0	0	0	0	0	0	0.002042	0	0	0	0	0	0.014146	0	0.000285	0.015686	0	0	0	0	0	0	0	0	0	0.032437	0	0	0	0	0
R	3.612551267	1978	1	0	0	144	122	5	7	0	0	0.002842	0	0.05264	0	0.197263	0	0.070916	0	0	0	0	0	0	0.004468	0	0.035504	0	0	0	0	0.003649	0.000173	0	0	0	0	0	0	0	0	0	0	0	0.000514	0	0.023607	0	0.077932
R	2.169368916	176	1	0	0	144	85	5	7	0	0	1.00E-05	0	0.000261	0	0.002884	0	0	0	0	0	0	0	0	0	0	0.006688	0	0	0	0	0	0	0	0	0	0	0	0	0	0	0	0	0	0	0	0.001416	0	0.071219
R	1.603025224	8699	0	1	1	133	83	3	7	0	0	0.090626	0	0	0	0	0	0	0	0	0	0.017505	0.026953	0	0.022698	0	0.173053	0	0	0	0	0.168377	0.053235	0	0	0	0	0	0.176607	0	0	0	0	0	0	0	0	0	0
R	5.280570795	33957	1	0	2	58	57	2	7	0.000362	0	0.148806	0	0.449153	0	0.539473	0	0.299699	0	0	0	0.025348	0.044739	0	0.072007	0	0.222762	0	0.24228	0.002165	0	0.397296	0.042689	0	0.45525	0	0	0	0.054083	0	0	0	0.748249	0	0.983025	0	0.988314	0	0.921963
L	5.002937359	2212	1	0	2	142	79	3	7	0	6.60E-05	0	0.154439	0	0.025262	0	0.001616	0	1.40E-05	0	0	0	0	0	0.003728	0	0	0.064694	0	0	0	0	0.000344	0	0	0	0	0	0	0	0	0	0	0	0	0.005103	0	0.139301	0
L	0.333855772	44	0	1	0	145	121	7	7	0	0.000519	0	0	0	0	0	0	0	0	0	0	0	0	0	3.10E-05	0.007247	0	0	0	0	0	0	0	0	0	0	0	0	0	0	0	0	0	0	0	0	0	0	0
R	5.522907332	36494	1	0	3	113	79	3	6	0.017722	0	0	0	0.339597	0	0.350728	0	0.624424	0	0	0	0	0.000153	0	0.046564	0	8.50E-05	0	0.019342	0.015076	0	0	0	0	0	0	0	0	0	0	0	0	0	0	0	0	0.010151	0	0.189008
L	1.87259792	73	0	1	1	142	117	6	7	0	0.000567	0	0	0	0	0	0	0	0	0	0	0	0	0	0	0.000526	0	0	0	0	0	0	0	0	0	0	0	0	0	0	0	0	0	0	0	0	0	0.001204	0
R	3.433999252	1058	1	0	0	130	79	3	7	0	0	0.038606	0	0.001425	0	0.006104	0	0	0	0	0	0	0	0	0.001817	0	0.080727	0	0	0	0	0.008356	0.000705	0	0	0	0	0	0	0	0	0	0	0	0.003292	0	0.023371	0	0.014894
R	2.998445932	674	1	0	1	142	109	5	7	0	0	0	0	0.003302	0	0.01214	0	2.20E-05	0	0	0	0	0	0	4.20E-05	0	0.009397	0	0	0	0	0	0	0	0	0	0	0	0	0	0	0	0	0	0	0	0.029037	0	0.143382
R	2.510830533	41	1	0	0	136	86	2	7	0	0	0.001711	0	0	0	0	0	0	0	0	0	0	0	0	0.000374	0	0.034133	0	0	0	0	0	0	0	0	0	0	0	0	0	0	0	0	0	0.000309	0	0.025496	0	0.056744
R	0.653441202	30612	0	1	0	109	113	7	7	0.024111	0	0.022597	0	0	0	0.000872	0	0.002968	0	0	0	0.088761	0.025076	0.412122	0.023907	0	0.026311	0	0	0.113071	0	0	0	0	0	0	0	0	0	0	0	0	0	0	0	0	0	0	0.001678
L	6.543863851	52099	1	0	3	139	68	3	6	0.073177	0.012822	0	0.431773	0	0.546879	0	0.877615	0	0.091387	0.087041	0.074724	0	0	0	0.087603	0.019021	0	0.004734	0	0.080273	0.004939	0	0.01314	0	0	0	0	0.003643	0	0	0	0	0	0	0	0.009792	0	0.128061	0
L	1.942038918	18573	0	1	0	143	117	7	7	0	0.074393	0	0.469484	0	0.23835	0	0.116584	0	0	0	0	0	0	0	0.023284	0.046731	0	0.389744	0	0	0.110145	0	0.01054	0.058627	0	0.00665	0	0	0	0	0	0	0	0.456092	0	0.623362	0	0.88619	0
L	1.846946284	1269	0	1	-2	-2	93	-2	-2	0.007474	0.029912	0	0	0	0	0	0	0	0	0	0	0	0	0	0.000167	0.083265	0	0	0	0	0	0	0	0	0	0	0	0	0	0	0	0	0	0	0	0	0	0	0
R	2.422022579	1541	1	0	0	142	116	6	7	0	0	0.014631	0	0.003112	0	0.005768	0	0	0	0	0	0	0	0	0.001212	0	0.037096	0	0	0	0	0.012855	0	0	0.001892	0	0	0	0	0	0	0	0	0	0.051235	0	0.195585	0	0.275121
L	6.263673878	5808	1	0	3	146	121	6	7	0.003858	0.02487	0	0	0	0	0	0	0	0.01026	0	0.043964	0	0	0	0.004154	0.014106	0	0	0	0.066921	0	0	0	0	0	0	0	0	0	0	0	0	0	0	0	0	0	0	0
R	4.089677969	743	1	0	2	109	119	5	7	0	0	0.002938	0	0.003967	0	0.010128	0	0.005315	0	0	0	0	0	0	0.001694	0	0.001354	0	0	0	0	0.002529	0.00158	0	0.003964	0	0.000143	0	0.00709	0	0	0	0	0	0	0	0	0	0
R	1.376137249	7694	0	1	0	139	126	7	7	0	0	0	0	0	0	0	0	0.000177	0	0	0	0.020956	0.016106	0.141472	0.015278	0	0	0	0	0	0	0	0	0	0	0	0	0	0	0	0	0	0	0	0	0	0	0	0
L	3.264914553	1379	1	0	2	107	118	3	7	0	0.006874	0	0	0	0	0	0	0	0.005717	0	0	0	0	0	0.003923	0.012323	0	0	0	0	0.001106	0	0.003948	0	0	0	0	0.023161	0	0	0	0	0	0	0	0	0	0	0
L	0.953782331	2640	0	1	0	143	126	7	7	0	0.005335	0	0.006246	0	0.013487	0	0	0	0	0	0	0	0	0	0.003356	0	0	0	0	0	0.042398	0	0.001375	0.00629	0	0	0	0	0	0	0	0	0	0.484573	0	0.000552	0	0	0
L	0.810035279	16	0	1	1	145	93	5	7	0	0.004221	0	0	0	0	0	0	0	0	0	0	0	0	0	0	0.01214	0	0	0	0	0	0	0	0	0	0	0	0	0	0	0	0	0	0	0	0	0	0	0
R	0.459642377	426	0	1	0	144	125	6	7	0	0	0.00019	0	0	0	0	0	0	0	0	0	0	0	0	0.000111	0	0.013139	0	0	0	0	0	0	0	0	0	0	0	0	0	0	0	0	0	0	0	0.019476	0	0.103839
R	3.751932423	5403	1	0	2	125	65	1	7	0.094153	0	0.040821	0	0.000238	0	0.001677	0	0	0	0	0	0	0	0	0.000931	0	0.079102	0	0	0	0	0.006137	0	0	0	0	0.000357	0	0	0	0	0	0	0	0.047325	0	0.06728	0	0.043319
L	5.277429877	41369	1	0	3	107	106	5	6	0.004943	0.022321	0	0.5621	0	0.360298	0	0.55695	0	0.043333	0.017401	0.000145	0	0	0	0.07174	0.020782	0	0.023669	0	0.007017	0	0	0.013903	0	0	0	0	0.012848	0	0	0	0	0	0	0	0.16908	0	0.585709	0
R	1.163831066	13260	0	1	0	143	125	7	7	0	0	0.126456	0	0	0	0	0	0	0	0	0	0.1871	0.185614	0	0.034021	0	0.008229	0	0	0	0	0.19502	0.081456	0	0	0	0.004717	0	0.158906	0	0	0	0	0	0	0	0	0	0
L	0.128369859	732	0	1	1	139	115	6	7	0	0.000633	0	0	0	0.000187	0	0	0	0	0	0	0	0	0	0.001724	0.002401	0	0	0	0	0.005196	0	0.001492	0.000233	0	0	0	0.012134	0	0	0	0	0	0	0	0	0	0	0
R	5.024810855	40309	1	0	0	140	93	5	7	0.259072	0	0	0	0.036297	0	0.503454	0	0.599132	0	0	0	0.002886	0	0.000788	0.040343	0	0.001541	0	0.003393	0.156856	0	0.012088	4.10E-05	0	0	0	0.001144	0	0	0	0	0	0.020623	0	0.065844	0	0.049811	0	0.163415
L	0.330536917	207	0	1	0	146	118	5	7	0.005907	0.008507	0	0	0	0	0	0	0	0	0	0	0	0	0	0.000907	0.026703	0	0	0	0.001283	0	0	0	0	0	0	0	0	0	0	0	0	0	0	0	0	0	0	0
L	1.324773991	171	0	1	1	144	118	4	7	0.005666	0.002512	0	0	0	0	0	0	0	0	0	0	0	0	0	4.10E-05	0.010585	0	0	0	4.00E-05	0	0	0	0	0	0	0	0	0	0	0	0	0	0	0	0.000276	0	0.002007	0
L	1.83712212	0	0	1	2	145	117	7	7	0	0.006562	0	0	0	0	0	0	0	0	0	0	0	0	0	7.00E-06	0.011317	0	0	0	0	0	0	0	0	0	0	0	0	0	0	0	0	0	0	0	0	0	0	0
R	4.102173488	22929	1	0	0	91	116	5	6	0.249427	0	0.071936	0	0.157113	0	0.099604	0	0.097914	0	0	0	0.001276	0.006154	0	0.017765	0	0.088008	0	0	0.090136	0	0.041177	0.009339	0	0.022747	0	0	0	0	0	0	0	0.347082	0	0.435597	0	0.384561	0	0.33134
L	1.807263473	77	0	1	0	143	121	7	7	0	0.002634	0	0	0	0	0	0	0	0	0	0	0	0	0	1.00E-05	0.010288	0	0	0	0	0	0	0	0	0	0	0	0	0	0	0	0	0	0	0	0.00331	0	0.004014	0
R	0.037386978	14	0	1	0	145	124	7	7	0	0	0	0	0	0	0	0	0	0	0	0	0	0	0	0	0	0.004419	0	0	0	0	0	0	0	0	0	0	0	0	0	0	0	0	0	0	0	0	0	0
R	2.126941859	378	1	0	1	141	125	5	7	0	0	0.00964	0	0	0	0	0	0	0	0	0	0	0	0	0	0	0.018489	0	0	0	0	0	0	0	0	0	0	0	0	0	0	0	0	0	0	0	0	0	0
L	0.898040566	1743	0	1	1	144	115	3	6	0	0	0	0	0	0	0	0	0	0.016345	0.030973	0	0	0	0	0.002846	0.006447	0	0	0	0	0	0	0.004729	0	0	0	0	0	0	0	0	0	0	0	0	0	0	0	0
L	2.293132598	10258	1	0	0	139	123	7	7	0.000121	0	0	0	0	0	0	0	0	0.022308	0.020493	0.016759	0	0	0	0.025372	0	0	0	0	0	0	0	0	0	0	0	0	0	0	0	0	0	0	0	0	0	0	0	0
R	5.814532491	6146	1	0	2	132	73	3	7	0.000362	0	0.045831	0	0.002043	0	0.016098	0	0.000886	0	0	0	0.004936	0	0.011822	0.008144	0	0.114132	0	0	0.077827	0	0	0.000532	0	0	0	0	0	0	0	0	0	0	0	0	0	0.004958	0	0.110237
L	3.131419388	56	1	0	0	145	55	1	7	0	0.000869	0	0	0	0.000156	0	0	0	0	0	0	0	0	0	7.70E-05	0.010357	0	0	0	0	0.000751	0	0	0	0	0	0	0	0	0	0	0	0	0	0	0.027031	0	0.033119	0
R	2.200828279	7523	1	0	0	141	118	7	7	0.020253	0	0.094913	0	0.010333	0	0.021799	0	0	0	0	0	4.20E-05	0.00072	0	0.004657	0	0.089244	0	0	0	0	0.018266	0.004541	0	0.000631	0	0.012794	0	0	0	0	0	0.055642	0	0.134465	0	0.146837	0	0.10237
R	3.7881172	40581	1	0	1	137	116	7	7	0.184569	0	0.000342	0	0.150747	0	0.365484	0	0.581635	0	0	0	0	0	0	0.035274	0	0.019623	0	0.108246	0.061307	0	0.025813	1.20E-05	0	0	0	0.003717	0	0	0	0	0	0.064591	0	0.150823	0	0.377361	0	0.550031
L	1.313029737	39554	0	1	0	141	120	7	7	0.011453	0.101964	0	0.248597	0	0.21474	0	0	0	0.000628	0	0	0	0	0	0.056785	0.057225	0	0.399211	0	0.009222	0.396977	0	0.025739	0.957524	0	0.218236	0	0.051418	0	0	0	0	0	1	0	0.890222	0	0.476716	0
L	0.379206641	11322	0	1	0	142	114	7	7	0	0.072713	0	0	0	0	0	0	0	0.05976	0.08785	0	0	0	0	0.025347	0.001852	0	0	0	0	0.150904	0	0.048905	0	0	0	0	0.231244	0	0	0	0	0	0	0	0	0	0	0
R	5.579938342	33473	1	0	1	100	105	6	6	0.077034	0	0	0	0.166354	0	0.605809	0	0.805369	0	0	0	0	0	0	0.044469	0	0	0	0	0.026423	0	0	0	0	0	0	0	0	0	0	0	0	0	0	0	0	0	0	0.123033
R	1.873841336	119	0	1	0	143	84	2	7	0	0	0.006246	0	2.40E-05	0	0.00161	0	0	0	0	0	0	0	0	5.40E-05	0	0.033507	0	0	0	0	0	0	0	0	0	0	0	0	0	0	0	0	0	0	0	0.000472	0	0.007132
R	4.99152223	9094	1	0	0	141	114	5	7	0.133092	0	0.03738	0	0.134736	0	0.141861	0	0	0	0	0	0	0	0	0.007617	0	0.206644	0	0	0.003288	0	0.097614	0.000623	0	0.116301	0	0.000786	0	0	0	0	0	0.005837	0	0.441255	0	0.771128	0	0.598385
L	1.432107417	45	0	1	0	144	105	5	7	0	0.009744	0	0	0	0	0	0	0	0	0	0	0	0	0	9.00E-06	0.016438	0	0	0	0	0	0	0	0	0	0	0	0	0	0	0	0	0	0	0	0	0	0	0
R	3.603937512	8142	1	0	1	140	77	1	7	0.170223	0	0.142645	0	0.137278	0	0.17533	0	0	0	0	0	0.031351	0.045045	0	0.017887	0	0.227147	0	0.082796	0.000962	0	0.158218	0.019911	0	0.124319	0	0	0	0.000528	0	0	0	0.006226	0	0.247016	0	0.361898	0	0.262744
R	0.974277463	901	0	1	0	143	119	5	7	0	0	0.01985	0	0.032876	0	0.09511	0	0	0	0	0	0	0	0	0.001347	0	0.148248	0	0	0	0	0.005246	0.001137	0	0	0	0	0	0.000704	0	0	0	0	0	0.017695	0	0.142351	0	0.240822
R	4.186951437	6151	1	0	1	135	106	5	6	0.010729	0	0.002167	0	0.035466	0	0.008988	0	0.057295	0	0	0	0.008387	0.007158	0	0.009451	0	1.70E-05	0	0	0.023095	0	0	0.002553	0	0	0	0.0005	0	0	0	0	0	0	0	0	0	0	0	0.010489
R	3.479274871	61	1	0	2	143	96	4	7	0	0	7.60E-05	0	0	0	0	0	0	0	0	0	0	0	0	0.000186	0	0	0	0	0	0	0	0	0	0	0	0	0	0	0	0	0	0	0	0	0	0	0	0
L	0.789073355	1975	0	1	0	143	97	6	7	0.008559	0.067095	0	0.009606	0	0.012023	0	0	0	0.000996	0	0	0	0	0	0.005722	0.120393	0	0	0	8.00E-05	0.048997	0	0.002526	0.002019	0	0.006738	0	0.00224	0	0	0	0	0	0.043117	0	0.059854	0	0.019269	0
L	2.78012682	376	1	0	2	143	121	6	6	0	0.001114	0	0	0	0	0	0	0	0	0	0	0	0	0	0.001344	0	0	0	0	0.005413	0	0	0	0	0	0	0	0	0	0	0	0	0	0	0	0	0	0	0
L	1.472980974	23860	0	1	0	144	114	7	7	0.000121	0	0	0	0	0.003831	0	0.007301	0	0.013098	0.003038	0.058836	0	0	0	0.045517	0	0	0	0	0	0	0	0	0	0	0	0	0	0	0	0	0	0	0	0	0	0	0	0
R	4.095457481	19377	1	0	2	140	123	5	7	0.046775	0	0.019241	0	0.250469	0	0.558186	0	0.328557	0	0	0	6.30E-05	0	0.0093	0.04065	0	0.168363	0	0.368171	0.064796	0	0.06813	0.000555	0	0.060628	0	0	0	0	0	0	0	0	0	0.185185	0	0.461402	0	0.756241
R	1.646625598	7827	0	1	0	139	117	6	7	0.016878	0	0.059682	0	0.059767	0	0.024884	0	0	0	0	0	0	0	0	0.003625	0	0.054806	0	0	0	0	0.05739	0.004036	0	0.045088	0	0	0	0	0	0	0	0.619455	0	0.647428	0	0.211048	0	0.077197
L	2.015651548	3355	1	0	0	142	88	3	7	0.16745	0.068247	0	0	0	0	0	0	0	0	0	0	0	0	0	0.001364	0.14529	0	0	0	0.030674	5.90E-05	0	0	0	0	0	0	0	0	0	0	0	0	0	0	0.03172	0	0.048575	0
R	1.305282441	36	0	1	0	146	93	2	7	0	0	0.001397	0	0	0	0	0	0	0	0	0	0	0	0	5.30E-05	0	0.01727	0	0	0	0	0	0	0	0	0	0	0	0	0	0	0	0	0	0	0	0	0	0.000105
R	5.239798254	16337	1	0	3	137	89	3	6	0.061362	0	0.070282	0	0.203554	0	0.172782	0	0.022103	0	0	0	0	0	0	0.019043	0	0.128117	0	0.012555	0.002767	0	0.203686	0.006595	0	0.267015	0	0	0	0.001986	0	0	0	0.394942	0	0.791872	0	0.594547	0	0.505664
R	2.093942471	19616	1	0	0	136	118	6	7	0.031947	0	0.001949	0	0.135568	0	0.087866	0	0.239834	0	0	0	0	0	0	0.021988	0	0.028055	0	0.241941	0.013352	0	0.105617	0.000564	0	0.075672	0	0	0	0	0	0	0	0.04786	0	0.587551	0	0.875826	0	0.555276
R	3.720250521	21593	1	0	2	139	70	4	7	0.225075	0	0.042466	0	0.077963	0	0.286203	0	0.10283	0	0	0	0	0	0	0.030418	0	0.186733	0	0	0.146832	0	0.02884	6.20E-05	0	0.020359	0	0.000786	0	0	0	0	0	0.371595	0	0.461626	0	0.538952	0	0.624712
L	3.005657054	154	1	0	0	139	85	2	7	0.003255	0.011227	0	0	0	0	0	0	0	0	0	0	0	0	0	0.000504	0.031276	0	0	0	0.001363	0	0	0	0	0	0	0	0	0	0	0	0	0	0	0	0	0	0	0
R	3.533615105	28168	1	0	3	143	118	4	7	0	0	0.000542	0	0.397368	0	0.12147	0	0.077095	0	0	0	0.000648	0.00814	0	0.045165	0	0.071195	0	0.745165	0	0	0.002094	0.019212	0	0.014279	0	0	0	0.069144	0	0	0	0	0	0	0	0.036945	0	0.203377
R	1.757569262	1631	0	1	0	145	114	7	7	0	0	0.01502	0	0	0	0	0	0	0	0	0	0	0	0	0.000897	0	0.018556	0	0	0.000802	0	0	0	0	0	0	0	0	0	0	0	0	0	0	0	0	0	0	0
R	2.116928968	3	1	0	0	145	120	5	7	0	0	0.002776	0	0.000119	0	0.005165	0	0	0	0	0	0	0	0	0.0002	0	0.010904	0	0	0	0	0	7.10E-05	0	0	0	0	0	0	0	0	0	0	0	0	0	0	0	0.001154
R	3.820959302	68	1	0	0	133	65	7	2	0	0.005127	0	0	0	0	0	0	0	0	0	0	0	0	0	8.10E-05	0.001235	0	0	0	0	0	0	0	0	0	0	0	0	0	0	0	0	0	0	0	0	0	0	0
R	4.484112136	45018	1	0	0	144	119	6	7	0.055093	0	0	0	0.412737	0	0.180294	0	0.378034	0	0	0	0	6.50E-05	0	0.049927	0	0.057092	0	0.97998	8.00E-05	0	0.159462	0.000438	0	0.096933	0	0	0	0.000402	0	0	0	0.027626	0	0.605864	0	0.980052	0	0.85557
R	2.624061346	0	1	0	2	146	105	3	7	0	0	0.000865	0	0.001188	0	0.008988	0	0	0	0	0	0	0	0	7.10E-05	0	0.006603	0	0	0	0	0	0	0	0	0	0	0	0	0	0	0	0	0	0	0	0	0	0.005664
R	1.11153393	382	0	1	2	134	92	2	7	0	0	0.019736	0	2.40E-05	0	0.001006	0	0	0	0	0	0	0	0	0.001326	0	0.048135	0	0	0	0	0.005432	0.000538	0	0	0	0	0	0	0	0	0	0	0	0	0	0.000826	0	0.001154
R	2.627185699	11573	1	0	3	145	98	6	7	0	0	0.000608	0	0.293251	0	0.208666	0	0.019844	0	0	0	0	0	0	0.01379	0	0.058446	0	0.068544	0	0	0.005598	0.003346	0	0.00509	0	0	0	0.008599	0	0	0	0	0	0.023765	0	0.213173	0	0.485316
L	5.841199168	27639	1	0	2	145	95	1	7	0.042797	0.051884	0	0.595383	0	0.424402	0	0.182091	0	0.003165	0	0	0	0	0	0.050951	0.193141	0	0.527022	0	0.010104	0.169871	0	0.012062	0.142413	0	0	0	0.10158	0	0	0	0	0	0.842168	0	0.866225	0	0.837615	0
R	0.993678622	0	0	1	0	143	84	5	7	0	0	0	0	0	0	0	0	0	0	0	0	0	0	0	0	0	0.005164	0	0	0	0	0	0	0	0	0	0	0	0	0	0	0	0	0	0	0	0	0	0
R	4.037221253	44093	1	0	0	135	104	5	7	0.105365	0	0	0	0.283084	0	0.24616	0	0.442018	0	0	0	0	0	0	0.039399	0	0.003505	0	0	0.068565	0	0.031328	5.30E-05	0	0	0	0	0	0	0	0	0	0.053696	0	0.139815	0	0.155217	0	0.116006
R	3.143689231	12774	1	0	0	139	116	7	7	0.068354	0	0.024242	0	0.105067	0	0.011067	0	0	0	0	0	0	0	0	0.005561	0	0.005045	0	0	0.013472	0	0.093799	0.003472	0	0.121886	0	0.015438	0	0	0	0	0	0.945525	0	0.865432	0	0.519122	0	0.308475
R	6.051822659	27262	1	0	2	134	66	1	6	0.357083	0	0.217528	0	0.146471	0	0.278758	0	0.054726	0	0	0	0.029217	0.037865	0.003231	0.042461	0	0.295176	0	0	0.157779	0	0.122411	0.036705	0	0.094861	0	0.015581	0	0.001106	0	0	0	0.60856	0	0.671708	0	0.618862	0	0.671911
L	1.789982966	30010	0	1	0	142	120	7	7	0.01097	0.034992	0	0.639062	0	0.097589	0	0.225233	0	0.000327	1.80E-05	0	0	0	0	0.02512	0.011911	0	0.704931	0	0.002406	0.007172	0	0.002776	7.80E-05	0	8.80E-05	0	0	0.000151	0	0	0	0	0.081883	0	0.628603	0	0.887595	0
L	3.913412481	62960	1	0	1	130	93	6	7	0.056902	0.037966	0.001331	0.672939	0	0.347714	0	0.576458	0	0.0006	7.20E-05	0.001814	0	0	0	0.047088	0.036808	0.002269	0.918343	0	0.047795	0.199388	0.001576	0.005173	0.441373	0	0.112881	0	0.007999	0.000553	0	0	0	0	0.731804	0	0.716315	0	0.662786	0
L	4.993217349	52723	1	0	0	139	95	3	7	0.044967	0.045652	0	0.343347	0	0.258815	0	0.364932	0	0.002401	0.002786	0.001886	0	0	0	0.060732	0.028852	0	0.565286	0	0.082799	0.19759	0	0.038864	0.445721	0	0.04839	0	0.164689	0	0	0	0	0	0.415744	0	0.539236	0	0.471096	0
L	5.741516782	12073	1	0	2	142	48	2	7	0.171067	0.07851	0	0.020595	0	0.080644	0	0.006464	0	0.003902	0	0	0	0	0	0.01458	0.194376	0	0	0	0.153448	0.065178	0	0.003737	0.090542	0	0	0	0.006793	0	0	0	0	0	0.187104	0	0.355951	0	0.462264	0
L	1.545143575	26	0	1	0	145	86	2	7	0	0.0071	0	0	0	0	0	0	0	0	0	0	0	0	0	0.000168	0.03123	0	0	0	0	0	0	0	0	0	0	0	0	0	0	0	0	0	0	0	0.001655	0	0.002609	0
R	1.378085117	4252	0	1	1	135	78	2	7	0.029536	0	0.061469	0	0.006129	0	0.016299	0	0	0	0	0	0	0	0	0.001306	0	0.113421	0	0	0	0	0.012171	0	0	9.00E-05	0	0	0	0	0	0	0	0	0	0.129012	0	0.181893	0	0.178099
R	0.598299971	7315	0	1	0	143	-2	6	7	0.05859	0	0.051906	0	0.007601	0	0.007177	0	0	0	0	0	0	0	0	0.002928	0	0.074124	0	0	0.006897	0	0.002778	0	0	0	0	0	0	0	0	0	0	0.123735	0	0.202984	0	0.20975	0	0.241032
R	0.97050742	8523	0	1	1	143	121	7	7	0.007354	0	0	0	0.121505	0	0.005299	0	0.005227	0	0	0	0	0	0	0.013252	0	0.013816	0	0.294876	0.001323	0	0.160727	0.004697	0	0.20445	0	0	0	0.013703	0	0	0	0	0	0.242798	0	0.249882	0	0.030103
L	5.253554884	747	1	0	3	146	90	3	7	0	0.024814	0	7.90E-05	0	0.007725	0	0	0	0	0	0	0	0	0	1.80E-05	0.074097	0	0	0	0	0	0	0	0	0	0	0	0	0	0	0	0	0	0	0	0.047028	0	0.169008	0
R	6.283486716	17344	1	0	2	51	43	1	6	0.120193	0	0.164539	0	0.166449	0	0.254142	0	0.019025	0	0	0	0.004601	0.010563	0	0.032476	0	0.257217	0	0	0.035646	0	0.123282	0.029423	0	0.120175	0	0.256665	0	0.017148	0	0	0	0.575097	0	0.471708	0	0.420798	0	0.480176
L	1.993960489	45688	1	0	0	128	106	6	7	0.225558	0.242272	0	0.251127	0	0.281959	0	0.033215	0	0.056567	0.033292	0.000725	0	0	0	0.077887	0.318633	0	0.409073	0	0.091419	0.407547	0	0.056721	0.938888	0	0.127406	0	0.042015	0	0	0	0	0	0.999604	0	0.956971	0	0.847049	0
L	1.60429694	2265	0	1	0	140	82	5	6	0	0.006912	0	0	0	0	0	0	0	0.004216	0.011774	0	0	0	0	0.004825	0.047051	0	0	0	0	0.001324	0	0.010851	0	0	0	0	0	0	0	0	0	0	0	0	0	0	0	0
L	0.725904769	162	0	1	1	146	99	5	7	0.010609	0.002483	0	0	0	0	0	0	0	0	0	0	0	0	0	0.000614	0.004572	0	0	0	0.005894	0	0	0	0	0	0	0	0	0	0	0	0	0	0	0	0	0	0	0
R	2.740365289	32467	1	0	0	81	100	7	7	0.003858	0	0.025972	0	0.377794	0	0.038098	0	0.180169	0	0	0	0	0	0	0.039532	0	0.007941	0	0.147608	0.000962	0	0.19361	0.00574	0	0.339219	0	0	0	0.000905	0	0	0	0.319066	0	0.664918	0	0.46152	0	0.190581
L	1.147003542	3888	0	1	2	145	107	5	7	0	0.059853	1.00E-05	0	0	0	0	0	0	0	0	0	0	0	0	0.001968	0.039278	0	0	0	0.025541	0	0	0	0	0	0	0	0	0	0	0	0	0	0	0	0	0	0	0
[truncated: 28 more columns]
