# Supplementary material for: White matter disconnection impacts proprioception post-stroke
Source: PLoS One. 2024 Sep 12;19(9):e0310312. doi: 10.1371/journal.pone.0310312 (PMC11392420; doi:10.1371/journal.pone.0310312)
Supplement: S1 File — Individual disconnectome maps for each of the 203 participants in a 4D.nii file. Order of disconnectome maps are the same as the participant behavioural data in S1 Dataset. (GZ) [file pone.0310312.s012.gz]

Archive with 1 entries (1 files):
- pone.0310312.s012
